# Supplementary material for: Using Tree-Based Machine Learning for Health Studies: Literature Review and Case Series
Source: Int J Environ Res Public Health. 2022 Dec 1;19(23):16080. doi: 10.3390/ijerph192316080 (PMC9736500; doi:10.3390/ijerph192316080)
Supplement: Supplementary file 1 [file ijerph-19-16080-s001.zip]

Archive with 1 entries (1 files):
- ijerph-2000981-supplementary.pdf
